# Supplementary material for: Macroporous 3D Chitosan Cryogels for Fastac 10EC Pesticide Adsorption and Antibacterial Applications
Source: Polymers (Basel). 2022 Aug 2;14(15):3145. doi: 10.3390/polym14153145 (PMC9370839; doi:10.3390/polym14153145)
Supplement: Supplementary file 1 [file polymers-14-03145-s001.zip]

Archive with 1 entries (1 files):
- polymers-1825859-supplementary.pdf
